# Supplementary material for: Comparative Phenotypic and Genotypic Analysis of Swiss and Finnish Listeria monocytogenes Isolates with Respect to Benzalkonium Chloride Resistance
Source: Front Microbiol. 2017 Mar 23;8:397. doi: 10.3389/fmicb.2017.00397 (PMC5362634; doi:10.3389/fmicb.2017.00397)
Supplement: Supplementary file 1 [file Table1.XLSX]

## Sheet: Listeria monocytogenes list
Supplemental table 1, L. monocytonenes strains
Lineage: ND = lineage not yet determined
BC susceptibility: BCr = MIC at or >20µg/ml; BCs = MIC < 20µg/ml
FPE, food production environment; RTE food, ready to eat food;
Swiss Listeria monocytogenes strains
Strain	Source	Serotype	Lineage	Clonal complex	Sequence type	MIC BC	BC susceptibility
Lm 217	Meat	1/2a	2	CC9	ST9	25µg/ml	BCr
Lm 57	Meat	1/2a	1			10µg/ml	BCs
Lm 60	Human	1/2a	2			10µg/ml	BCs
Lm 69	Human	1/2a	2			10µg/ml	BCs
LmE240	Meat	1/2a	2			7.5µg/ml	BCs
LmE61	Meat	1/2a	2			10µg/ml	BCs
LmS1	FPE	1/2a	1	CC121	ST121	30µg/ml	BCr
LmS9	FPE	1/2a	2	CC204	ST204	>30µg/ml	BCr
N11-1218	Meat	1/2a	ND	CC121	ST25	>30µg/ml	BCr
N11-1255	Human	1/2a	2			7.5µg/ml	BCs
N11-1285	Human	1/2a	2			7.5µg/ml	BCs
N11-1346	Human	1/2a	2			10µg/ml	BCs
N11-1415	Human	1/2a	2			7.5µg/ml	BCs
N11-1515	Dairy	1/2a	ND			10µg/ml	BCs
N11-1546	Human	1/2a	2			10µg/ml	BCs
N11-1617	Meat	1/2a	ND			7.5µg/ml	BCs
N11-1649	Meat	1/2a	ND			7.5µg/ml	BCs
N11-1653	Meat	1/2a	ND			10µg/ml	BCs
N11-1696	Meat	1/2a	ND			7.5µg/ml	BCs
N11-1734	RTE food	1/2a	ND			7.5µg/ml	BCs
N11-1845	Dairy	1/2a	ND			7.5µg/ml	BCs
N11-1905	Meat	1/2a	ND	CC121	ST121	25µg/ml	BCr
N11-2183	RTE food	1/2a	ND			7.5µg/ml	BCs
N11-2215	Dairy	1/2a	ND			7.5µg/ml	BCs
N11-2272	RTE food	1/2a	ND			7.5µg/ml	BCs
N11-2345	Meat	1/2a	ND			7.5µg/ml	BCs
N11-2509	Meat	1/2a	ND			7.5µg/ml	BCs
N11-2538	Dairy	1/2a	ND			7.5µg/ml	BCs
N11-2542	Dairy	1/2a	ND			7.5µg/ml	BCs
N11-2543	FPE	1/2a	ND	CC121	ST121	30µg/ml	BCr
N11-2554	Meat	1/2a	ND			7.5µg/ml	BCs
N11-2662	Meat	1/2a	ND			7.5µg/ml	BCs
N12-0088	Fish	1/2a	ND			7.5µg/ml	BCs
N12-0275	Dairy	1/2a	ND			7.5µg/ml	BCs
N12-0299	Quorn	1/2a	ND			7.5µg/ml	BCs
N12-0303	Quorn	1/2a	ND			7.5µg/ml	BCs
N12-0373	RTE food	1/2a	ND			7.5µg/ml	BCs
N12-0402	RTE food	1/2a	ND			7.5µg/ml	BCs
N12-0435	RTE food	1/2a	ND			10µg/ml	BCs
N12-0459	RTE food	1/2a	ND			7.5µg/ml	BCs
N12-0494	Meat	1/2a	ND	CC121	ST121	25µg/ml	BCr
N12-0561	FPE	1/2a	ND			7.5µg/ml	BCs
N12-0571	Meat	1/2a	ND	CC121	ST121	30µg/ml	BCr
N12-0677	RTE food	1/2a	ND			7.5µg/ml	BCs
N12-0762	Meat	1/2a	ND			7.5µg/ml	BCs
N12-0796	Meat	1/2a	ND			7.5µg/ml	BCs
N12-0823	Vegetable	1/2a	ND			7.5µg/ml	BCs
N12-0906	Dairy	1/2a	ND			7.5µg/ml	BCs
N12-0999	FPE	1/2a	ND			7.5µg/ml	BCs
N12-1002	Dairy	1/2a	ND			7.5µg/ml	BCs
N12-1024	Meat	1/2a	ND			10µg/ml	BCs
N13-0796	Human	1/2a	ND			10µg/ml	BCs
N12-1436	Meat	1/2a	ND			7.5µg/ml	BCs
N12-2549	Human	1/2b	ND			7.5µg/ml	BCs
N12-1273	Human	1/2a	2			10µg/ml	BCs
N12-1641	FPE	1/2a	ND			7.5µg/ml	BCs
N12-1667	FPE	1/2a	ND	CC403	ST403	25µg/ml	BCr
N12-1731	FPE	1/2a	ND			7.5µg/ml	BCs
N12-2118	Meat	1/2a	ND	CC121	ST121	30µg/ml	BCr
N12-2188	Meat	1/2a	ND			10µg/ml	BCs
N12-2229	RTE food	1/2a	ND	CC121	ST121	25µg/ml	BCr
N12-2236	Meat	1/2a	ND			10µg/ml	BCs
N12-2313	FPE	1/2a	ND			10µg/ml	BCs
N12-2320	RTE food	1/2a	ND			10µg/ml	BCs
N12-2329	RTE food	1/2a	ND			10µg/ml	BCs
N12-2389	Dairy	1/2a	ND			7.5µg/ml	BCs
N13-0225	Meat	1/2a	ND			10µg/ml	BCs
N13-0228	Dairy	1/2a	ND			10µg/ml	BCs
N13-0245	Meat	1/2a	ND			10µg/ml	BCs
N13-0254	Meat	1/2a	ND			10µg/ml	BCs
N13-0288	Meat	1/2a	ND	CC121	ST28	30µg/ml	BCr
N13-0369	Meat	1/2a	ND	CC121	ST121	30µg/ml	BCr
N13-0406	Goat	1/2a	ND			10µg/ml	BCs
N11-2039	Human	1/2a	2			10µg/ml	BCs
N13-0474	Meat	1/2a	ND			10µg/ml	BCs
N13-0714	Human	1/2a	ND			10µg/ml	BCs
N11-1547	Human	1/2a	2	CC403	ST403	25µg/ml	BCr
N11-1837	Human	1/2a	2			10µg/ml	BCs
N11-2036	Human	1/2a	2			10µg/ml	BCs
N11-2134	Human	1/2a	2			10µg/ml	BCs
N11-2474	Human	1/2a	1			10µg/ml	BCs
N11-2553	Human	1/2a	2			10µg/ml	BCs
N12-0123	Human	1/2a	1			10µg/ml	BCs
N12-0258	Human	1/2a	1			7.5µg/ml	BCs
N12-0560	Human	1/2a	1			10µg/ml	BCs
N12-0588	Human	1/2a	1			10µg/ml	BCs
N12-0922	Human	1/2a	2			10µg/ml	BCs
N12-0935	Human	1/2a	1	CC403	ST403	25µg/ml	BCr
N12-1107	Human	1/2a	1			10µg/ml	BCs
N12-1872	Human	1/2a	2			10µg/ml	BCs
N12-1873	Human	1/2a	1			10µg/ml	BCs
N12-1917	Human	1/2a	2			10µg/ml	BCs
N12-2031	Human	1/2a	1			10µg/ml	BCs
N12-2082	Human	1/2a	1	CC8	ST8	25µg/ml	BCr
N12-2169	Human	1/2a	2			10µg/ml	BCs
N13-0048	Human	1/2a	1			10µg/ml	BCs
N13-0094	Human	1/2a	2	CC403	ST403	25µg/ml	BCr
N13-0119	Human	1/2a	1	CC121	ST121	30µg/ml	BCr
N13-0281	Human	1/2a	2			10µg/ml	BCs
N11-1584	Human	1/2a	2			10µg/ml	BCs
N13-0698	Human	1/2a	1			10µg/ml	BCs
N13-0287	Human	1/2a	2			10µg/ml	BCs
N13-0733	Human	1/2a	1			10µg/ml	BCs
N13-0739	Human	1/2a	1			10µg/ml	BCs
N12-0367	Human	1/2a	1	CC121	ST121	30µg/ml	BCr
Lm 19	Human	1/2b	1			10µg/ml	BCs
Lm 45	Human	1/2b	1			10µg/ml	BCs
Lm 5	Meat	1/2b	1			10µg/ml	BCs
Lm 9	Meat	1/2b	1			10µg/ml	BCs
LmE188	Meat	1/2b	1			10µg/ml	BCs
LmE212	Meat	1/2b	1			10µg/ml	BCs
LmS2	FPE	1/2b	ND	CC5	ST5	>30µg/ml	BCr
LmSB1	RTE food	1/2b	ND			10µg/ml	BCs
N11-1251	RTE food	1/2b	ND			10µg/ml	BCs
N11-1252	RTE food	1/2b	ND			10µg/ml	BCs
N11-2675	Human	1/2b	1			10µg/ml	BCs
N12-1307	Meat	1/2b	ND			10µg/ml	BCs
N12-1608	Human	1/2b	1			10µg/ml	BCs
N12-1609	Human	1/2b	1			10µg/ml	BCs
N12-1914	Dairy	1/2b	ND			10µg/ml	BCs
N12-2025	RTE food	1/2b	ND			10µg/ml	BCs
N12-2387	Meat	1/2b	ND			10µg/ml	BCs
N12-2441	Dairy	1/2b	ND			10µg/ml	BCs
N12-2449	Dairy	1/2b	ND			10µg/ml	BCs
N12-2532	Human	1/2b	2			10µg/ml	BCs
N12-2533	Human	1/2b	2			7.5µg/ml	BCs
N13-0402	Fish	1/2b	ND			10µg/ml	BCs
N13-0581	Human	1/2b	ND			10µg/ml	BCs
N13-0762	Human	1/2b	ND			10µg/ml	BCs
Lm 22/3A	Human	1/2c	2			10µg/ml	BCs
Lm 25/9	Meat	1/2c	2	CC9	ST9	20µg/ml	BCr
Lm 28	Human	1/2c	2			10µg/ml	BCs
Lm 760	Meat	1/2c	2	CC9	ST9	20µg/ml	BCr
N11-1514	Meat	1/2c	ND			10µg/ml	BCs
N12-0486	Human	1/2c	2			10µg/ml	BCs
N12-0563	Meat	1/2c	ND			10µg/ml	BCs
N12-0644	Meat	1/2c	ND	CC9	ST9	>30µg/ml	BCr
N12-0710	Meat	1/2c	ND			7.5µg/ml	BCs
N12-0822	Meat	1/2c	ND			10µg/ml	BCs
N12-1773	Meat	1/2c	ND			10µg/ml	BCs
N12-1921	Rice	1/2c	ND			7.5µg/ml	BCs
N12-2151	Meat	1/2c	ND			7.5µg/ml	BCs
N12-2271	Meat	1/2c	ND	CC9	ST9	>30µg/ml	BCr
N12-2386	FPE	1/2c	ND			10µg/ml	BCs
N13-0001	Human	1/2c	2			10µg/ml	BCs
N12-0318	Quorn	3a	ND			10µg/ml	BCs
Lm 49	Meat	4b	2			7.5µg/ml	BCs
Lm 58	Human	4b	1			7.5µg/ml	BCs
Lm 72	Human	4b	1			10µg/ml	BCs
Lm 8	Meat	4b	1			10µg/ml	BCs
Lm195	Human	4b	ND			10µg/ml	BCs
Lm201	Human	4b	ND			7.5µg/ml	BCs
LmE131	Meat	4b	1			7.5µg/ml	BCs
LmE153	Meat	4b	1			7.5µg/ml	BCs
LmE154	Meat	4b	1			7.5µg/ml	BCs
LmE162	Meat	4b	1			7.5µg/ml	BCs
N11-1846	Meat	4b	ND			10µg/ml	BCs
N11-1850	Dairy	4b	ND			10µg/ml	BCs
N11-2292	Human	4b	2			7.5µg/ml	BCs
N11-2618	Human	4b	2			10µg/ml	BCs
N11-2747	Human	4b	2			10µg/ml	BCs
N11-2801	Human	4b	2			10µg/ml	BCs
N12-0160	Meat	4b	ND			7.5µg/ml	BCs
N12-0320	Human	4b	2			7.5µg/ml	BCs
N12-0341	Human	4b	2			7.5µg/ml	BCs
N12-0432	Meat	4b	ND			10µg/ml	BCs
N12-0466	Meat	4b	ND			10µg/ml	BCs
N12-0529	Meat	4b	ND			7.5µg/ml	BCs
N12-0551	Human	4b	1			10µg/ml	BCs
N12-0570	Human	4b	2			10µg/ml	BCs
N12-0575	Human	4b	1			10µg/ml	BCs
N12-0605	RTE food	4b	ND			10µg/ml	BCs
N12-0794	Human	4b	2			7.5µg/ml	BCs
N12-0869	Human	4b	1			7.5µg/ml	BCs
N12-0973	Meat	4b	ND			7.5µg/ml	BCs
N12-1338	Human	4b	ND			7.5µg/ml	BCs
N12-1339	Meat	4b	ND			10µg/ml	BCs
N12-1387	Human	4b	ND			10µg/ml	BCs
N12-1655	Human	4b	ND			10µg/ml	BCs
N12-1665	FPE	4b	ND			10µg/ml	BCs
N12-1730	Human	4b	1			7.5µg/ml	BCs
N12-1772	Dairy	4b	ND			7.5µg/ml	BCs
N12-1796	Human	4b	ND			10µg/ml	BCs
N12-1859	RTE food	4b	ND			7.5µg/ml	BCs
N12-1916	FPE	4b	ND			10µg/ml	BCs
N12-1996	FPE	4b	ND			7.5µg/ml	BCs
N12-2185	FPE	4b	ND			10µg/ml	BCs
N12-2378	Human	4b	ND			7.5µg/ml	BCs
N12-2447	Meat	4b	ND			7.5µg/ml	BCs
N13-0047	Dairy	4b	ND			7.5µg/ml	BCs
N13-0177	Human	4b	ND			10µg/ml	BCs
N13-0677	Human	4b	ND			7.5µg/ml	BCs
N13-0771	Human	1/2b	ND			10µg/ml	BCs
N13-0772	Human	4b	ND			10µg/ml	BCs
N12-0036	Human	1/2a	2			10µg/ml	BCs
Finnish Listeria monocytogenes strains
Strain	Source	Serotype	Lineage	Clonal complex	Sequence type	MIC BC	BC susceptibility
LE57E	FPE	1/2a				7.5µg/ml	BCs
LU12/2	Pig, feces	1/2a				7.5µg/ml	BCs
LU11/2	Pig, feces	1/2a				7.5µg/ml	BCs
AE30E	FPE	1/2a				7.5µg/ml	BCs
LK126	Fish	1/2a				10µg/ml	BCs
LM86	Fish	1/2a				10µg/ml	BCs
MJL41	Meat	1/2a				7.5µg/ml	BCs
MJL47	Meat	1/2a				7.5µg/ml	BCs
TT82E	Fish	1/2a		CC155	ST155	25µg/ml	BCr
PE4E/1	FPE	1/2a				7.5µg/ml	BCs
HT45E	Meat	1/2a		CC155	ST155	20µg/ml	BCr
LK132	Fish	1/2a				7.5µg/ml	BCs
TT107E	Fish	1/2a		CC155	ST155	20µg/ml	BCr
LM210	Fish	1/2a				10µg/ml	BCs
MJL43	Meat	1/2a				7.5µg/ml	BCs
LMML90	Meat	1/2a				7.5µg/ml	BCs
LMML100	Meat	1/2a				7.5µg/ml	BCs
L34-s	Meat	1/2a		CC121	ST121	30µg/ml	BCr
LU26/1	Pig, feces	1/2a				7.5µg/ml	BCs
LU103/1	Meat	1/2a				10µg/ml	BCs
MJL14	FPE	1/2a		CC121	ST121	30µg/ml	BCr
HL34E/1	FPE	1/2a				10µg/ml	BCs
HT65E/1	Meat	1/2a		CC121	ST121	30µg/ml	BCr
LK133	Fish	1/2a				10µg/ml	BCs
RL22E/1	FPE	1/2a				10µg/ml	BCs
LL16/2	Wild bird, feces	1/2a				7.5µg/ml	BCs
L12s	Meat	1/2a				10µg/ml	BCs
LK36	Fish	1/2a				10µg/ml	BCs
LK129	Fish	1/2a				10µg/ml	BCs
TR47E	Fish	1/2a				10µg/ml	BCs
L47s	Meat	1/2a				10µg/ml	BCs
LM70	Dairy	1/2a				10µg/ml	BCs
LL82/1	Wild bird, feces	1/2a				10µg/ml	BCs
LT3/1	Meat	1/2a				10µg/ml	BCs
IR17V	Dairy	1/2a				7.5µg/ml	BCs
LT26E	Vegetable	1/2a				7.5µg/ml	BCs
LM69	Dairy	1/2a				7.5µg/ml	BCs
LT14/1	Meat	1/2a				7.5µg/ml	BCs
LT4/1	Meat	1/2a				7.5µg/ml	BCs
LA40	Bird	1/2a				10µg/ml	BCs
LT16/1	Meat	1/2a				7.5µg/ml	BCs
LK134	Fish	1/2a				10µg/ml	BCs
LE27E	FPE	1/2a				10µg/ml	BCs
JHM70	Dairy	1/2a				10µg/ml	BCs
HE1E	FPE	1/2a				10µg/ml	BCs
LK60/1	Fish	1/2a		CC121	ST121	25µg/ml	BCr
LE55E	FPE	1/2a				7.5µg/ml	BCs
LU74/1	Meat	1/2a				7.5µg/ml	BCs
RE46E	FPE	1/2a				7.5µg/ml	BCs
JHM339	Silage	1/2a				7.5µg/ml	BCs
JHM71	Cow, feces	1/2a				10µg/ml	BCs
LU49/1	Meat	1/2a				10µg/ml	BCs
LMML10	Meat	1/2a				7.5µg/ml	BCs
LA35	Sheep	1/2a				7.5µg/ml	BCs
MJL34	Meat	1/2a				7.5µg/ml	BCs
LL51/2	Wild bird, feces	1/2a				10µg/ml	BCs
L10s	Meat	1/2a				10µg/ml	BCs
LL18/3	Wild bird, feces	1/2a				10µg/ml	BCs
LU102/1	Meat	1/2a				10µg/ml	BCs
LT9/1	Meat	1/2a				10µg/ml	BCs
LU118/1	Meat	1/2a				7.5µg/ml	BCs
LT13/1	Meat	1/2a				10µg/ml	BCs
JHM3	Cow, feces	1/2a				7.5µg/ml	BCs
JHM110	Cow, feces	1/2a				10µg/ml	BCs
LM104/1	Vegetable	1/2a				7.5µg/ml	BCs
JHM35	Cow, feces	1/2a				7.5µg/ml	BCs
LT33/1	Meat	1/2a				7.5µg/ml	BCs
LML46	Meat	1/2a				7.5µg/ml	BCs
JHM349	Silage	1/2a				7.5µg/ml	BCs
10B	Fish	1/2a				7.5µg/ml	BCs
JHM387	Silage	1/2a				7.5µg/ml	BCs
LL24/2	Wild bird, feces	1/2a				7.5µg/ml	BCs
IR18V	Dairy	1/2a				7.5µg/ml	BCs
LM110	Vegetable	1/2a				7.5µg/ml	BCs
LA68	Animal	1/2a				7.5µg/ml	BCs
TE9/1	Meat	1/2a				7.5µg/ml	BCs
MJL2	Meat	1/2a				7.5µg/ml	BCs
LT12/1	Meat	1/2a				7.5µg/ml	BCs
LK130	Fish	1/2a				7.5µg/ml	BCs
LL65/1	Wild bird, feces	1/2a				7.5µg/ml	BCs
LSO87/3	Meat	1/2a				10µg/ml	BCs
LU123/1	Meat	1/2a				7.5µg/ml	BCs
LK121/1	Fish	1/2a				7.5µg/ml	BCs
LK51	Fish	1/2a				10µg/ml	BCs
LMK1	Fish	1/2a				7.5µg/ml	BCs
LU56/3	Meat	1/2a				10µg/ml	BCs
JHM229	Cow	1/2a				10µg/ml	BCs
TE27/1	Meat	1/2a				10µg/ml	BCs
LA42	Cow	1/2a				10µg/ml	BCs
MJL1	Meat	1/2a				7.5µg/ml	BCs
IR16V	Dairy	1/2a				10µg/ml	BCs
LA48	Sheep	1/2a				7.5µg/ml	BCs
HR5E	Meat	1/2a				7.5µg/ml	BCs
LK54/1	Fish	1/2a				10µg/ml	BCs
LU120/1	Meat	1/2a				7.5µg/ml	BCs
LT5/1	Meat	1/2a				7.5µg/ml	BCs
LL85/1	Wild bird, feces	1/2a				7.5µg/ml	BCs
LM298	RTE food	1/2a				7.5µg/ml	BCs
TL1E	FPE	1/2a				7.5µg/ml	BCs
LT32/1	Meat	1/2a				7.5µg/ml	BCs
TE12/1	Meat	1/2a				7.5µg/ml	BCs
LM111	FPE	1/2a				7.5µg/ml	BCs
LL22/8	Wild bird, feces	1/2a				10µg/ml	BCs
LL52/2	Wild bird, feces	1/2a				7.5µg/ml	BCs
LMML101	Meat	1/2a				7.5µg/ml	BCs
13M	Meat	1/2a				7.5µg/ml	BCs
MJL21	Meat	1/2a				10µg/ml	BCs
TE4/1	Meat	1/2a				10µg/ml	BCs
RE1E	FPE	1/2a				10µg/ml	BCs
HR19E/1	Meat	1/2a				10µg/ml	BCs
18B	Fish	1/2a				10µg/ml	BCs
L96s	Meat	1/2a				10µg/ml	BCs
LK89/1	Fish	1/2a				10µg/ml	BCs
LM136	Fish	1/2a				10µg/ml	BCs
LA64	Cow	1/2a				10µg/ml	BCs
LMML117	Meat	1/2a				10µg/ml	BCs
LT2/1	Meat	1/2a				10µg/ml	BCs
LK131	Fish	1/2a				10µg/ml	BCs
LL83/1	Wild bird, feces	1/2a				10µg/ml	BCs
LMK28	Fish	1/2a				10µg/ml	BCs
LT30E	Vegetable	1/2a		CC8	ST8	25µg/ml	BCr
LM84	RTE food	1/2a		CC8	ST120	25µg/ml	BCr
MJL45	Meat	1/2a				7.5µg/ml	BCs
L83s	Meat	1/2a				7.5µg/ml	BCs
LL66/3	Wild bird, feces	1/2a		CC101	ST101	20µg/ml	BCr
LU44/1	Meat	1/2a				10µg/ml	BCs
LML48	Meat	1/2a				7.5µg/ml	BCs
LT22/1	Meat	1/2a				7.5µg/ml	BCs
LT23/1	Meat	1/2a				7.5µg/ml	BCs
LE52E	FPE	1/2a				7.5µg/ml	BCs
LL30/1	Wild bird, feces	1/2a				7.5µg/ml	BCs
JHM15	Dairy	1/2a				7.5µg/ml	BCs
TE19/1	Meat	1/2a				7.5µg/ml	BCs
LA33	Cow	1/2a				7.5µg/ml	BCs
HT101E/1	Vegetable	1/2b				7.5µg/ml	BCs
HL90E/1	FPE	1/2b				10µg/ml	BCs
RE74E	FPE	1/2b				10µg/ml	BCs
L94s	Meat	1/2b				7.5µg/ml	BCs
LML44	Meat	1/2b				7.5µg/ml	BCs
LM115	Vegetable	1/2b				10µg/ml	BCs
LSO885/1	FPE	1/2b				7.5µg/ml	BCs
LML36	FPE	1/2b				10µg/ml	BCs
LL31/1	Wild bird, feces	1/2b				7.5µg/ml	BCs
LM103/1	Vegetable	1/2b				7.5µg/ml	BCs
LA46	Sheep	1/2b				10µg/ml	BCs
LM116	Vegetable	1/2b		CC5	ST5	25µg/ml	BCr
L25s	Meat	1/2b				10µg/ml	BCs
2904	FPE	1/2b				10µg/ml	BCs
2919	FPE	1/2b				10µg/ml	BCs
3129	FPE	1/2b				10µg/ml	BCs
2920	FPE	1/2b				10µg/ml	BCs
LM105	Vegetable	1/2b				7.5µg/ml	BCs
HT69E	Meat	1/2c		CC9	ST9	20µg/ml	BCr
L125s	Meat	1/2c				10µg/ml	BCs
MJL40	Meat	1/2c				10µg/ml	BCs
HE161E/1	FPE	1/2c				7.5µg/ml	BCs
RE70E	FPE	1/2c				10µg/ml	BCs
AR5E	Meat	1/2c				7.5µg/ml	BCs
LM89	FPE	1/2c		CC9	ST9	25µg/ml	BCr
HL6E	FPE	1/2c		untypable	untypable	20µg/ml	BCr
HE152E	FPE	1/2c		CC9	ST9	20µg/ml	BCr
AT3E	Meat	1/2c				7.5µg/ml	BCs
HT93E/1	RTE food	1/2c		CC9	ST9	20µg/ml	BCr
HT100E/1	Meat	1/2c		CC9	ST9	20µg/ml	BCr
HE28E	FPE	1/2c		CC9	ST9	25µg/ml	BCr
L51s	Meat	1/2c				10µg/ml	BCs
LL40/2	Wild bird, feces	1/2c				7.5µg/ml	BCs
LMML65	Meat	1/2c				10µg/ml	BCs
LMML67	Meat	1/2c				7.5µg/ml	BCs
KE1E	FPE	1/2c				7.5µg/ml	BCs
E7	Dairy	3a				10µg/ml	BCs
LK42/1	Fish	3a				7.5µg/ml	BCs
LK55/1	Fish	3a				7.5µg/ml	BCs
LM128	Vegetable	3a				7.5µg/ml	BCs
LK127	Fish	4b				10µg/ml	BCs
JHM230	Cow	4b				10µg/ml	BCs
LL17/3	Wild bird, feces	4b		CC1	ST1	>30µg/ml	BCr
JHM331	Silage	4b				10µg/ml	BCs
LT25E	Vegetable	4b		CC1	ST515	30µg/ml	BCr
LL91/1	Wild bird, feces	4b				10µg/ml	BCs
LL78/1	Wild bird, feces	4b				7.5µg/ml	BCs
LK43/3	Fish	4b				10µg/ml	BCs
LL67/1	Wild bird, feces	4b				7.5µg/ml	BCs
LA22	Sheep	4b				7.5µg/ml	BCs
LA30	Sheep	4b				7.5µg/ml	BCs
44M	Meat	4b				10µg/ml	BCs
LL72/1	Wild bird, feces	4b				7.5µg/ml	BCs
LE21E	FPE	4b				10µg/ml	BCs
LA56	Meat	4b				10µg/ml	BCs
LL49/2	Wild bird, feces	4b				7.5µg/ml	BCs
AE18E	FPE	4b				7.5µg/ml	BCs
JHM270	Cow, feces	4b				7.5µg/ml	BCs
LL87/3	Wild bird, feces	4b				10µg/ml	BCs
LL4/2	Wild bird, feces	4b				10µg/ml	BCs
LL1/3	Wild bird, feces	4b		CC315	ST194	20µg/ml	BCr
LU97/4	Meat	4b				10µg/ml	BCs
LL71/1	Wild bird, feces	4b				7.5µg/ml	BCs
